# Supplementary material for: Diagnostic Applications of Ultrasound Imaging in Dental Implantology: A Systematic Review
Source: J Clin Med. 2025 Nov 20;14(22):8239. doi: 10.3390/jcm14228239 (PMC12653436; doi:10.3390/jcm14228239)
Supplement: Supplementary file 1 [file jcm-14-08239-s001.zip]

Archive with 2 entries (2 files):
- SUPPLEMENTARY FILE S1.pdf
- SUPPLEMENTARY FILE S2 .xlsx
