# Supplementary material for: Diagnostic Applications of Ultrasound Imaging in Dental Implantology: A Systematic Review
Source: J Clin Med. 2025 Nov 20;14(22):8239. doi: 10.3390/jcm14228239 (PMC12653436; doi:10.3390/jcm14228239)
Supplement: Supplementary file 1 [file jcm-14-08239-s001.zip › SUPPLEMENTARY FILE S2 .xlsx]

## Sheet: Foglio1
A Life-Size Three-Dimensional Phantom for Periodontal Imaging Development and Treatment-Planning	Pubmed	Not clinical study
Nonionizing diagnostic imaging modalities for visualizing health and pathology of periodontal and peri-implant tissues	Pubmed	Not clinical study
Sonography in the diagnosis of peri-implant bone defects: An in vitro study on native human mandibles	Pubmed	Not clinical study
Osseointegration and osteoimmunology in implantology: assessment of the immune sustainability of dental implants using advanced sonographic diagnostics: research and case reports	Pubmed	Not ultrasound imaging focused
The feasibility of ultrasonography for the measurement of periodontal and peri-implant phenotype: A systematic review and meta-analysis	Pubmed	Not clinical study
Estimating Crestal Thickness of Alveolar Bones on Intra-oral Ultrasonograms	Pubmed	Not clinical study
Ultrasound insonation angle and scanning imaging modes for imaging dental implant structures: A benchtop study	Pubmed	Not clinical study
[Possibilities and prospects for experimental and clinical instrumentation techniques for determining the primary stability of dental implants in comparative analysis]	Pubmed	Not clinical study
Feasibility analysis of an ultrasound on line diagnostic approach for oral and bone surgery	Pubmed	Not clinical study
Elective Sonolucent Cranioplasty for Real-Time Ultrasound Monitoring of Flow and Patency of an Extra- to Intracranial Bypass	Pubmed	Not related to dental implantology
Ultrasonography for diagnosis of peri-implant diseases and conditions: a detailed scanning protocol and case demonstration	Pubmed	Not clinical study
Assessment of Buccal Bone Surrounding Dental Implants Using a High-Frequency Ultrasound Scanner	Pubmed	Not clinical study
Postoperative neck pain associated with an implantable microvascular ultrasonic Doppler: a case report	Pubmed	Not related to dental implantology
Accuracy of High-Frequency Ultrasound Scanner in Detecting Peri-implant Bone Defects	Pubmed	Not clinical study
Reflection of an ultrasonic wave on the bone-implant interface: A numerical study of the effect of the multiscale roughness	Pubmed	Not clinical study
Clinical Assessment of Dental Implant Stability During Follow-Up: What Is Actually Measured, and Perspectives	Pubmed	Not clinical study
Ultrasound in Dentistry: Toward a Future of Radiation-Free Imaging	Pubmed	Not clinical study
Updates on ultrasound research in implant dentistry: a systematic review of potential clinical indications	Pubmed	Not clinical study
Evaluation of dental implant stability in bone phantoms: Comparison between a quantitative ultrasound technique and resonance frequency analysis	Pubmed	Not clinical study
Ultrasonography for noninvasive and real-time evaluation of peri-implant tissue dimensions	Pubmed	Not clinical study
Comparison of Resonance Frequency Analysis and of Quantitative Ultrasound to Assess Dental Implant Osseointegration	Pubmed	Not clinical study
Adapting the vertical position of implants with a conical connection in relation to soft tissue thickness prevents early implant surface exposure: A 2-year prospective intra-subject comparison	Pubmed	Not ultrasound imaging focused
Traditional Postextractive Implant Site Preparation Compared with Pre-extractive Interradicular Implant Bed Preparation in the Mandibular Molar Region, Using an Ultrasonic Device: A Randomized Pilot Study	Pubmed	Not diagnostic purpose
Assessment of the biomechanical stability of a dental implant with quantitative ultrasound: A three-dimensional finite element study	Pubmed	Not clinical study
Finite element simulation of ultrasonic wave propagation in a dental implant for biomechanical stability assessment	Pubmed	Not clinical study
Assessment of in vitro dental implant primary stability using an ultrasonic method	Pubmed	Not clinical study
Biomechanical determinants of the stability of dental implants: influence of the bone-implant interface properties	Pubmed	Not clinical study
Mastication improvement after partial implant-supported prosthesis use	Pubmed	Not related to dental implantology
Assessment of the primary stability of dental implants in artificial bone using resonance frequency and percussion analyses	Pubmed	Not clinical study /No ultrasound imaging focused
Influence of residual bone thickness on primary stability of hybrid self-tapping and cylindric non-self-tapping implants in vitro	Pubmed	Not clinical study
Ultrasound imaging of dental implants	Pubmed	Not clinical study
Ultrasound imagery for dental implant diagnosis and treatment planning in a porcine model	Pubmed	Not clinical study
Nonlinear ultrasound: potential of the cross-correlation method for osseointegration monitoring	Pubmed	Not clinical study
Relation between bone quality values from ultrasound transmission velocity and implant stability parameters--an ex vivo study	Pubmed	Not clinical study
Tilted orthodontic micro implants: a photoelastic stress analysis	Pubmed	Not related to dental implantology
Numerical simulation of ultrasonic wave propagation for the evaluation of dental implant biomechanical stability	Pubmed	Not clinical study
Ultrasonic evaluation of dental implant biomechanical stability: an in vitro study	Pubmed	Not clinical study
[Experimental study of dental implants with nanostructured non-resorbable coating integration into bone tissue]	Pubmed	Not clinical study
Early loading of single crowns supported by 6-mm-long implants with a moderately rough surface: a prospective 2-year follow-up cohort study	Pubmed	Not ultrasound imaging focused
Influence of bony defects on implant stability	Pubmed	Not ultrasound imaging focused
A no-contact vibration device for measuring implant stability	Pubmed	Not clinical study
Peri-implant soft tissue and bone crest alterations at fixed dental prostheses: a 3-year prospective study	Pubmed	Not ultrasound imaging focused
Ultrasound detection of submerged dental implants through soft tissue in a porcine model	Pubmed	Not clinical study
Dental implantation: ultrasound transmission velocity to evaluate critical bone quality--an animal model	Pubmed	Not clinical study
Principles of bone formation driven by biophysical forces in craniofacial surgery	Pubmed	Not clinical study
[Osteoblast reaction on SLA and microgrooved implant surfaces]	Pubmed	Not ultrasound imaging focused
Three-dimensional digital quantitative analysis of periodontal and peri-implant phenotype—A narrative review	Scopus	Not clinical study
Radiographic Imaging in Oral and Maxillofacial Surgery	Scopus	Not clinical study
Echo-intensity characterization at implant sites and novel diagnostic ultrasonographic markers for peri-implantitis	Scopus	Duplicate from Pubmed
Soft tissue elasticity at teeth and implant sites. A novel outcome measure of the soft tissue phenotype	Scopus	Duplicate from Pubmed
Ultrasonography for Diagnosis of Technical Implant Errors: A Pilot Study in Sheep Model | Teknik İmplant Hatalarının Tanısında Ultrasonografi: Koyun Modelinde Pilot Çalışma	Scopus	Not clinical study
Sonography in the diagnosis of peri-implant bone defects: An in vitro study on native human mandibles	Scopus	Duplicate from Pubmed
The use of digital technologies in peri-implant soft tissue augmentation – A narrative review on planning, measurements, monitoring and aesthetics	Scopus	Not clinical study
The current role and future potential of digital diagnostic imaging in implant dentistry: A scoping review	Scopus	Not clinical study
Clinical applications of ultrasound imaging in dentistry: A comprehensive literature review	Scopus	Not clinical study
Nonionizing diagnostic imaging modalities for visualizing health and pathology of periodontal and peri-implant tissues	Scopus	Duplicate from Pubmed
Diagnostic measures for monitoring and follow-up in periodontology and implant dentistry	Scopus	Duplicate from Pubmed
Ultrasonography-Derived Elasticity Estimation of Live Porcine Oral Mucosa	Scopus	Not clinical study
The feasibility of ultrasonography for the measurement of periodontal and peri-implant phenotype: A systematic review and meta-analysis	Scopus	Duplicate from Pubmed
Estimating Crestal Thickness of Alveolar Bones on Intra-oral Ultrasonograms	Scopus	Duplicate from Pubmed
Association between subclinical atherosclerosis and oral inflammation: A cross-sectional study	Scopus	Not ultrasound imaging focused
Ultrasonography on the non-living. Current approaches	Scopus	Not clinical study
Ultrasound insonation angle and scanning imaging modes for imaging dental implant structures: A benchtop study	Scopus	Duplicate from Pubmed
Comparison of the Effectiveness of the Ultrasonic Method and Cone-Beam Computed Tomography Combined with Intraoral Scanning and Prosthetic-Driven Implant Planning Method in Determining the Gingival Phenotype in the Healthy Periodontium	Scopus	Not ultrasound imaging focused
Identifying the course of the greater palatine artery using intraoral ultrasonography: cohort study	Scopus	Not related to dental implantology
Three-dimensional ultrasound imaging of the jawbone for ridge width determination: A pre-clinical ex-vivo porcine study	Scopus	Not clinical study
Ultrasonographic Tissue Perfusion in Peri-implant Health and Disease	Scopus	Duplicate from Pubmed
Ultrasonographic evaluation of edentulous crestal bone topography: A proof-of-principle retrospective study	Scopus	Duplicate from Pubmed
Sonication in the diagnosis of fracture-related infections (FRI)—a retrospective study on 230 retrieved implants	Scopus	Not related to dental implantology
The value of conventional radiographs for diagnosing internal fixation-associated infection	Scopus	Not related to dental implantology
Aesthetic Nasal Lobule Correction Using a Three-Dimensional Printed Polycaprolactone Implant	Scopus	Not related to dental implantology
The impact of sonication cultures when the diagnosis of prosthetic joint infection is inconclusive	Scopus	Not related to dental implantology
Ultrasonographic tissue perfusion analysis at implant and palatal donor sites following soft tissue augmentation: A clinical pilot study	Scopus	Duplicate from Pubmed
Microbiological diagnosis of intramedullary nailing infection: comparison of bacterial growth between tissue sampling and sonication fluid cultures	Scopus	Not related to dental implantology
Ultrasound-Activated Bioresorbable Osteosynthesis in the Treatment of Craniosynostosis	Scopus	Not related to dental implantology
Dental Ultrasound in Periodontology and Implantology: Examination, Diagnosis and Treatment Outcome Evaluation	Scopus	Not clinical study
Ultrasonic imaging for evaluating peri-implant diseases	Scopus	Not clinical study
Elective Sonolucent Cranioplasty for Real-Time Ultrasound Monitoring of Flow and Patency of an Extra- to Intracranial Bypass	Scopus	Duplicate from Pubmed
Ultrasonographic characterization of lingual structures pertinent to oral, periodontal, and implant surgery	Scopus	Not diagnostic purpose
Ultrasonography for diagnosis of peri-implant diseases and conditions: a detailed scanning protocol and case demonstration	Scopus	Duplicate from Pubmed
Implant Sonication versus Tissue Culture for the Diagnosis of Spinal Implant Infection	Scopus	Not related to dental implantology
Assessment of peri-implant buccal bone thickness using digital imaging techniques: A systematic review and meta-analysis	Scopus	Not clinical study
Assessment of Buccal Bone Surrounding Dental Implants Using a High-Frequency Ultrasound Scanner	Scopus	Duplicate from Pubmed
Sonication of removed implants improves microbiological diagnosis of postoperative spinal infections	Scopus	Not related to dental implantology
Accuracy of High-Frequency Ultrasound Scanner in Detecting Peri-implant Bone Defects	Scopus	Duplicate from Pubmed
Feasibility of a combination of intraoral UHFUS and CBCT in the study of peri-implantitis	Scopus	Duplicate from Pubmed
Recent Advances in Polyesters for Biomedical Imaging	Scopus	Not related to dental implantology
A pilot study on the effects of direct contact of two different surgical burs on the cadaveric lingual nerve	Scopus	Not ultrasound imaging focused
Clinical assessment of dental implant stability during follow-up: What is actually measured, and perspectives	Scopus	Duplicate from Pubmed
Ultrasound in Dentistry: Toward a Future of Radiation-Free Imaging	Scopus	Duplicate from Pubmed
Ultrasound assessment of soft tissue augmentation around implants in the aesthetic zone using a connective tissue graft and xenogeneic collagen matrix – 1-year randomised follow-up	Scopus	Duplicate from Pubmed
Adapting the vertical position of implants with a conical connection in relation to soft tissue thickness prevents early implant surface exposure: A 2-year prospective intra-subject comparison	Scopus	Duplicate from Pubmed
Value of PCR in sonication fluid for the diagnosis of orthopedic hardware-associated infections: Has the molecular era arrived?	Scopus	Not related to dental implantology
Evaluation of the use of sonication of retrieved implants for the diagnosis of prosthetic joint infection in a routine setting	Scopus	Not related to dental implantology
Dual-modal photoacoustic and ultrasound imaging of dental implants	Scopus	Not clinical study
Trends in maxillofacial imaging	Scopus	Not clinical study
Hyperparathyroidism Diagnosed Due to Brown Tumors of the Jaw: A Case Report and Literature Review	Scopus	Not related to dental implantology
Accuracy of different diagnostic tests for early, delayed and late prosthetic joint infection	Scopus	Not related to dental implantology
Assessment of cortical bone thickness using ultrasound	Scopus	Not clinical study
Non-ionizing real-time ultrasonography in implant and oral surgery: A feasibility study	Scopus	Not clinical study
Non-invasive evaluation of facial crestal bone with ultrasonography	Scopus	Not clinical study
Male pectoral implants: Radiographic appearance of complications	Scopus	Not related to dental implantology
Assessment of the biomechanical stability of a dental implant with quantitative ultrasound: A three-dimensional finite element study	Scopus	Duplicate from Pubmed
Ultrasonic Assessment of Mucosal Thickness around Implants: Validity, Reproducibility, and Stability of Connective Tissue Grafts at the Buccal Aspect	Scopus	Not clinical study
Finite element simulation of ultrasonic wave propagation in a dental implant for biomechanical stability assessment	Scopus	Not clinical study
Novel digital imaging techniques to assess the outcome in oral rehabilitation with dental implants: A narrative review	Scopus	Not clinical study
26Postoperative diagnosis and outcome in patients with revision arthroplasty for aseptic loosening	Scopus	Not related to dental implantology
Improved diagnosis of infection associated with osteosynthesis by use of sonication of fracture fixation implants	Scopus	Not clinical study
Implant sonication increases the diagnostic accuracy of infection in patients with delayed, but not early, orthopaedic implant failure	Scopus	Not related to dental implantology
Inorganic nanoparticles and nanomaterials based on Titanium (Ti): Applications in medicine	Scopus	Not clinical study
Ultrasound imagery for dental implant diagnosis and treatment planning in a porcine model	Scopus	Not clinical study
From ophthalmologist to dentist via radiology	Scopus	Not clinical study
Trends in biomedical engineering: Focus on smart bio-materials and drug delivery	Scopus	Not clinical study
A biofilm approach to detect bacteria on removed spinal implants	Scopus	Not related to dental implantology
Three-dimensional imaging for orthognathic surgery and orthodontic treatment	Scopus	Not related to dental implantology
Evaluation of the Periotest as a diagnostic tool for dental implants.	Scopus	Duplicate from Pubmed
Ultrasonography for diagnosis of peri-implant diseases and conditions: a detailed scanning protocol and case demonstration	Web of Science	Duplicate from Pubmed
The use of digital technologies in peri-implant soft tissue augmentation - A narrative review on planning, measurements, monitoring and aesthetics	Web of Science	Duplicate from Scopus
High-Frequency Ultrasound for Assessment of Peri-Implant Bone Thickness	Web of Science	Not clinical study
Ultrasound Imaging of Dental Implants	Web of Science	Duplicate from Pubmed
ASSESSMENT OF BUCCAL BONE SURROUNDING DENTAL IMPLANTS USING A HIGH-FREQUENCY ULTRASOUND SCANNER	Web of Science	Duplicate from Pubmed
Intraoral ultrasonography: development of a specific high-frequency probe and clinical pilot study	Web of Science	Duplicate from Pubmed
ACCURACY OF HIGH-FREQUENCY ULTRASOUND SCANNER IN DETECTING PERI-IMPLANT BONE DEFECTS	Web of Science	Duplicate from Pubmed
Ultrasonographic Tissue Perfusion in Peri-implant Health and Disease	Web of Science	Duplicate from Pubmed
Ultrasonography for noninvasive and real-time evaluation of peri-implant soft and hard tissue: a case series	Web of Science	Duplicate from Scopus
Assessment of cortical bone thickness using ultrasound	Web of Science	Duplicate from Scopus
Non-ionizing real-time ultrasonography in implant and oral surgery: A feasibility study	Web of Science	Duplicate from Scopus
Ultrasound detection of submerged dental implants through soft tissue in a porcine model	Web of Science	Not clinical study
Three-dimensional digital quantitative analysis of periodontal and peri-implant phenotype-A narrative review	Web of Science	Not clinical study
The feasibility of ultrasonography for the measurement of periodontal and peri-implant phenotype: A systematic review and meta-analysis	Web of Science	Duplicate from Pubmed
Ultrasonography for chairside evaluation of periodontal structures: A pilot study	Web of Science	Duplicate from Scopus
The current role and future potential of digital diagnostic imaging in implant dentistry: A scoping review	Web of Science	Not clinical study
An Ultrasonic Micro-Scanner for Thickness Assessment of the Vestibular Jawbone: In-Vitro Accuracy Evaluation	Web of Science	Not clinical study
Echo intensity and gray- level co- occurrence matrix analysis of soft tissue grafting biomaterials and dental implants: an in vitro ultrasonographic pilot study	Web of Science	Not clinical study
Non-invasive evaluation of facial crestal bone with ultrasonography	Web of Science	Duplicate from Scopus
Assessment of Peri-implant Buccal Bone Thickness Using Digital Imaging Techniques: A Systematic Review and Meta-analysis	Web of Science	Duplicate from Scopus
Investigation of an acoustic-mechanical method to detect implant loosening	Web of Science	Not clinical study
Current landmarks for gingival thickness evaluation in maxillary anterior teeth: a systematic review	Web of Science	Not clinical study
The accuracy of probing, ultrasound and cone-beam CT scans for determining the buccal bone plate dimensions around oral implants - A systematic review	Web of Science	Not clinical study
Doppler ultrasonographic evaluation of tissue revascularization following connective tissue graft at implant sites	Cochrane	Duplicate from Pubmed
Non-Surgical Treatment of Peri-implantitis with Systemic Azithromycin or Placebo	Cochrane	Not ultrasound imaging focused
Non-surgical Treatment of Peri-implantitis Using Chitosan Brush and Tetracycline Slurry	Cochrane	Not ultrasound imaging focused
Clinical outcomes of using operating microscope for alveolar ridge preservation: a randomized controlled trial	Cochrane	Not ultrasound imaging focused
Effect of a single initial phase of non-surgical treatment of peri-implantitis: abrasive air polishing versus ultrasounds. A prospective randomized controlled clinical study	Cochrane	Not diagnostic purpose
Clinical, microbiological and biochemical impact of a supportive care protocol with an air-polishing device, after surgical treatment of peri-implantitis: randomized clinical trial	Cochrane	Not diagnostic purpose
Treatment of peri-implant mucositis: combination of ultrasonic debridement and air abrasive device vs. ultrasonic debridement alone. A randomized clinical trial	Cochrane	Not diagnostic purpose
Adapting the vertical position of implants with a conical connection in relation to soft tissue thickness prevents early implant surface exposure: a 2-year prospective intra-subject comparison	Cochrane	Not ultrasound imaging focused
Hydrodynamic Ultrasonic Maxillary Sinus Floor Elevation Technique Versus Closed Maxillary Sinus Floor Elevation	Cochrane	Not diagnostic purpose
Ultrasound assessment of soft tissue augmentation around implants in the aesthetic zone using a connective tissue graft and xenogeneic collagen matrix - 1-year randomised follow-up	Cochrane	Duplicate from Pubmed
The effect of mandibular denture abstention on masseter muscle thickness in a 97-year-old patient: a case report	Cochrane	Not ultrasound imaging focused
